# Supplementary material for: Proton-dynamic therapy following photosensitiser activation by accelerated protons demonstrated through fluorescence and singlet oxygen production
Source: Nat Commun. 2019 Sep 4;10:3986. doi: 10.1038/s41467-019-12042-7 (PMC6726622; doi:10.1038/s41467-019-12042-7)
Supplement: Supplementary file 4 — Source Data [file 41467_2019_12042_MOESM4_ESM.zip]

Archive with 3 entries (3 files):
- 203767_2_data_set_3997444_pvvt7p.xlsx
- 203767_2_data_set_3997487_pvv88r.xlsx
- 203767_2_data_set_3997476_pvvg3q.xlsx
