# Supplementary material for: Proton-dynamic therapy following photosensitiser activation by accelerated protons demonstrated through fluorescence and singlet oxygen production
Source: Nat Commun. 2019 Sep 4;10:3986. doi: 10.1038/s41467-019-12042-7 (PMC6726622; doi:10.1038/s41467-019-12042-7)
Supplement: Supplementary file 4 — Source Data [file 41467_2019_12042_MOESM4_ESM.zip › 203767_2_data_set_3997444_pvvt7p.xlsx]

## Sheet: Sheet1
	Sensitiser	Total fluorescence	Integrated ext. coeff. over 350-750nm	Total fluor. [p+]/ Integr. Ext (350-750nm)
	TPCS2a	21022.4	8.39053e+06	0.00250549
	mTHPC	27502.5	1.03402e+07	0.00265976
	PpIX	35111.4	8.29142e+06	0.00423467
	AlPcS2a	43441	1.05326e+07	0.00412445
	RoseB	19124.1	4.53012e+06	0.00422154
	ErB	15157.5	4.46363e+06	0.00339579
	NPe6	21566.1	7.98357e+06	0.00270131
	mTHPP	14702.2	8.74584e+06	0.00168105
	MetBlue	42715.6	6.15947e+06	0.00693494
	Hyp	15805.2	3.09392e+06	0.00510849
	HPD	14271	7.68444e+06	0.00185713
	Cerco	10455.5	2.55575e+06	0.00409098
