# Supplementary material for: Proton-dynamic therapy following photosensitiser activation by accelerated protons demonstrated through fluorescence and singlet oxygen production
Source: Nat Commun. 2019 Sep 4;10:3986. doi: 10.1038/s41467-019-12042-7 (PMC6726622; doi:10.1038/s41467-019-12042-7)
Supplement: Supplementary file 4 — Source Data [file 41467_2019_12042_MOESM4_ESM.zip › 203767_2_data_set_3997487_pvv88r.xlsx]

## Sheet: Sheet1
Comments	[P-][S-]	[P-][S+]	[2Gy][S-]	[2Gy][S+]	[5Gy][S-]	[5Gy][S+]	[10Gy][S-]	[10Gy][S+]		BLANK		Group	Mean	Std. Err.
2019.05.29	1.0667	0.558425	1.02354	0.315943	0.663637	0.158225	0.819085	0.313453		0.0713785		[P-][S-]	1.15282	0.0453059
MTT assay, 24 hours	1.1715	0.641995	1.02754	0.295332	0.890215	0.200855	0.526035	0.200885				[P-][S+]	0.585646	0.02818
M059K	1.22027	0.556517	0.722428	0.397653	0.50661	0.164958	0.72007	0.216015				[2Gy][S-]	0.924503	0.101044
2-10Gy												[2Gy][S+]	0.336309	0.0312434
Cerco10uM												[5Gy][S-]	0.686821	0.111342
												[5Gy][S+]	0.174679	0.0132314
60mm Petri dish												[10Gy][S-]	0.688397	0.0860658
10^6 cells/dish												[10Gy][S+]	0.243451	0.0352723
[P-]= no proton irradiation
[P+]= proton irradiation
[S-]= with photosensitiser
[S+]= without photosensitiser
