# Supplementary material for: Proton-dynamic therapy following photosensitiser activation by accelerated protons demonstrated through fluorescence and singlet oxygen production
Source: Nat Commun. 2019 Sep 4;10:3986. doi: 10.1038/s41467-019-12042-7 (PMC6726622; doi:10.1038/s41467-019-12042-7)
Supplement: Supplementary file 4 — Source Data [file 41467_2019_12042_MOESM4_ESM.zip › 203767_2_data_set_3997476_pvvg3q.xlsx]

## Sheet: Sheet1
													Group	Mean	Std. Err.
	Comments	[P-][S-]	[P-][S+]	[5Gy][S-]	[5Gy][S+]	[10Gy][S-]	[10Gy][S+]	[20Gy][S-]	[20Gy][S+]		BLANK		[P-][S-]	1.33627	0.00262936
	2019.05.31	1.33687	0.921323	1.3576	0.815942	1.16748	0.698962	0.887238	0.153632		0.0774565		[P-][S+]	0.845571	0.0469728
	MTT assay, 24 hours	1.3405	0.855815	1.21877	0.921563	1.4024	0.628357	1.00768	0.205378				[5Gy][S-]	1.31153	0.0463809
	T98G	1.33145	0.759575	1.35822	0.967955	1.32585		0.303695					[5Gy][S+]	0.90182	0.0449791
	5-20Gy												[10Gy][S-]	1.29858	0.069172
	Cerco7uM												[10Gy][S+]	0.663659	0.0353025
													[20Gy][S-]	0.732872	0.217387
	60mm Petri dish												[20Gy][S+]	0.179505	0.0258733
	10^6 cells/dish
	[P-]= no proton irradiation
	[P+]= proton irradiation
	[S-]= with photosensitiser
	[S+]= without photosensitiser
